# Supplementary material for: Apelin inhibition prevents resistance and metastasis associated with anti‐angiogenic therapy
Source: EMBO Mol Med. 2019 Jun 24;11(8):e9266. doi: 10.15252/emmm.201809266 (PMC6685079; doi:10.15252/emmm.201809266)
Supplement: Supplementary file 3 — Movie EV1 [file EMMM-11-e9266-s003.zip]

Archive with 6 entries (4 files):
- EMM201809266V3_MovieEV1/
- EMM201809266V3_MovieEV1/EMM-2018-09266-V3_Movie_EV1.mp4
- EMM201809266V3_MovieEV1/Movie_EV1.doc
- EMM201809266V3_MovieEV1/__MACOSX/
- EMM201809266V3_MovieEV1/__MACOSX/._EMM-2018-09266-V3_Movie_EV1.mp4
- EMM201809266V3_MovieEV1/__MACOSX/._Movie_EV1.doc
