# Supplementary material for: Apelin inhibition prevents resistance and metastasis associated with anti‐angiogenic therapy
Source: EMBO Mol Med. 2019 Jun 24;11(8):e9266. doi: 10.15252/emmm.201809266 (PMC6685079; doi:10.15252/emmm.201809266)
Supplement: Supplementary file 4 — Source Data for Expanded View and Appendix [file EMMM-11-e9266-s007.zip]

Archive with 3 entries (2 files):
- EMM-09266-sd/
- EMM-09266-sd/EMM-2018-09266-V4_Source_FigS2.pdf
- EMM-09266-sd/EMM-2018-09266-V4_Source_FigEV1.pdf
